# Supplementary material for: Inhibition of PKCθ Improves Dystrophic Heart Phenotype and Function in a Novel Model of DMD Cardiomyopathy
Source: Int J Mol Sci. 2022 Feb 18;23(4):2256. doi: 10.3390/ijms23042256 (PMC8880527; doi:10.3390/ijms23042256)
Supplement: Supplementary file 1 [file ijms-23-02256-s001.zip]

Archive with 1 entries (1 files):
- ijms-1563601-supplementary.pdf
